# Supplementary material for: Analysis of Multi-Zone Reaction Mechanisms in BOF Steelmaking and Comprehensive Simulation
Source: Materials (Basel). 2025 Feb 26;18(5):1038. doi: 10.3390/ma18051038 (PMC11901173; doi:10.3390/ma18051038)
Supplement: Supplementary file 1 [file materials-18-01038-s001.zip]

Archive with 1 entries (1 files):
- materials-3473235-supplementary.pdf
